# Supplementary material for: Nest wax triggers worker reproduction in the bumblebee Bombus terrestris
Source: R Soc Open Sci. 2016 Jan 6;3(1):150599. doi: 10.1098/rsos.150599 (PMC4736944; doi:10.1098/rsos.150599)
Supplement: Data Rottler et al Proc R Soc [file rsos150599supp3.xls]

## Sheet: Chemistry
			relative compound amount [%]
group	sample identity	total compound amount [mg] per mg wax	s1	s2	s3	s4	s5	s6	s7	s8	s9	s10	s11	s12	s13	s14	s15	s16	s17	s18	s19	s20	s21	s22	s23	s24	s25	s26	s27	s28	s29	s30	s31	s32	s33	s34	s35	s36	s37	s38	s39	s40	s41	s42	s43	s44	s45	s46	s47
1	wax_sp1_cA_1	0.182259	0.273101	0.325855	0.150737	3.5744e-07	10.4754	0.481726	0.0207099	0.154053	0.0167132	0.0419796	15.8463	0.00567117	0.00871362	0.757952	3.5744e-07	0.0643262	0.482059	0.0889331	0.424002	0.74997	15.7866	0.00986465	0.0268688	0.00994167	0.369401	0.401964	0.023395	0.0478711	0.145073	0.69356	5.29531	1.01302	7.44107	0.0448928	0.0347196	0.0605627	0.248518	0.0846444	0.0477025	0.114272	0.25448	0.64483	0.829537	1.62972	5.65403	0.528801	0.52227
1	wax_sp1_cA_2	0.139518	0.186939	0.303723	0.143842	2.57825e-07	10.1352	0.476688	0.0255506	0.173039	0.0179399	0.0509097	15.7984	0.00341678	0.0158148	0.747662	0.0110659	0.0571192	0.50668	0.0929314	0.445443	0.700019	15.2573	0.010449	0.0271379	0.00873198	0.263577	0.379028	0.024063	0.0526637	0.163261	0.817601	5.43128	1.04376	6.8339	0.0589845	0.0407256	0.0559627	0.264117	0.0796556	0.0470156	0.0855588	0.272957	0.631381	0.830787	1.55945	5.64874	0.483178	0.431965
1	wax_sp1_cA_3	0.0414885	0.494707	0.33932	0.147115	8.487e-07	10.2561	0.469744	0.0305656	0.166009	0.0246377	0.0520775	15.6366	0.0121754	0.0224276	0.755532	0.022968	0.0647431	0.486681	0.0601608	0.466211	0.506131	15.5307	0.0152247	0.0301023	0.0280508	0.346466	0.382502	0.0236049	0.0424217	0.147966	0.78426	5.39202	1.05656	6.7095	0.0358586	0.0438094	0.0629211	0.241756	0.0792247	0.0564043	0.15821	0.256162	0.61304	0.828743	1.58742	5.66067	0.572079	0.339766
1	wax_sp1_cA_4	0.0735441	0.537415	0.327149	0.149222	1.20865e-06	10.1945	0.472381	0.0340973	0.171021	0.0270873	0.0513233	15.6661	1.20865e-06	0.0194778	0.740508	0.0234556	0.0535518	0.477405	0.0800998	0.436779	0.611638	15.1326	0.0184196	0.0338906	0.0287387	0.406214	0.382231	0.0347015	0.0434489	0.160848	0.761377	5.29336	0.906432	6.99391	0.0667082	0.0502807	0.0573782	0.253413	0.075071	0.0573666	0.213775	0.221632	0.62653	0.833172	1.60126	5.5762	0.476165	0.498524
1	wax_sp1_cA_5	0.245993	0.443965	0.316484	0.143901	7.39119e-07	9.98033	0.4648	0.0210899	0.163797	0.015884	0.0469958	15.6699	7.39119e-07	7.39119e-07	0.741684	0.0135961	0.0753961	0.41799	0.0914753	0.429078	0.748308	15.4659	0.0159245	0.0270542	0.0270859	0.289392	0.38407	0.0217691	0.0441332	0.153507	0.756475	5.3399	1.01939	7.38789	0.0552246	0.0452347	0.055971	0.246237	0.0809919	0.0527529	0.191579	0.212057	0.613986	0.82859	1.54404	5.51223	0.527052	0.559854
1	wax_sp2_cA_1	0.156269	0.675798	0.259176	0.130402	2.19527e-07	9.47592	0.471464	2.19527e-07	0.218574	2.19527e-07	0.0652743	16.2447	0.00250466	0.0128104	0.752084	0.0673656	0.0504406	0.538855	0.0533898	0.533169	0.854138	14.7993	0.0154782	0.0303014	0.0290355	0.224251	0.366465	0.0285055	0.0517864	0.168906	0.763558	5.4434	0.964242	6.37038	0.0821067	0.0342575	0.0434655	0.253535	0.0904624	0.0596039	0.260143	0.210411	0.638576	0.839918	1.50839	5.51349	0.55348	0.404603
1	wax_sp2_cA_2	0.222959	0.571771	0.267542	0.132861	1.35502e-07	9.66042	0.486263	1.35502e-07	0.017578	0.217034	0.0732849	16.3752	0.00403558	0.0175416	0.752359	0.04908	0.0534668	0.507496	0.128263	0.535266	0.917331	15.1864	0.0137814	0.0317469	0.0196508	0.220367	0.37105	0.0227911	0.05647	0.178805	0.787192	5.81976	0.911049	6.7378	0.0715535	0.0306942	0.072309	0.264119	0.0885545	0.0578801	0.228135	0.220771	0.667249	0.857239	1.57759	5.69677	0.555582	0.42773
1	wax_sp2_cA_3	0.982556	0.289795	0.273083	0.137334	1.07699e-07	9.94499	0.486143	0.0254392	0.180815	0.0248228	0.0634883	16.159	0.004152	0.0161624	0.71678	0.0311114	0.0599415	0.504489	0.0861146	0.482974	0.861172	14.308	0.00971461	0.0332306	0.018758	0.210187	0.343966	0.0262404	0.0514131	0.158762	0.713593	5.2904	0.80754	6.29401	0.063083	0.0357436	0.0557359	0.241499	0.0761824	0.0510795	0.107299	0.287225	0.643452	0.82118	1.52529	5.44516	0.509823	0.375924
1	wax_sp2_cA_4	0.202231	0.652355	0.324445	0.139169	3.6226e-07	9.77286	0.47086	0.0224211	0.192639	0.00997698	0.0574107	16.5736	0.00466412	0.0186398	0.730882	0.0683646	0.0742822	0.537067	0.0673964	0.537154	0.698392	14.5797	0.0184573	0.0297934	0.0307833	0.242577	0.364736	0.026138	0.0498478	0.159142	0.882513	5.21224	1.07958	6.45077	0.111858	0.0563775	0.0702563	0.261618	0.110388	0.0765335	0.273507	0.210231	0.657316	0.875294	1.6015	5.78453	0.55722	0.443003
1	wax_sp2_cA_5	0.278852	0.774155	0.275971	0.138104	5.92749e-07	9.98544	0.506286	0.0249973	0.200974	0.0200029	0.0565155	16.7691	0.00757812	0.0163948	0.766552	0.113836	0.0568761	0.572423	0.0936039	0.517681	0.829084	15.2157	0.0155081	0.0248258	0.0209	0.218153	0.37558	0.022817	0.0393908	0.136952	0.732062	5.58667	1.01269	6.7473	0.0834534	0.0389446	0.065028	0.238873	0.110446	0.062936	0.403734	0.157389	0.666023	0.844146	1.5328	5.75744	0.60379	0.502574
1	wax_sp1_cB_1	0.0584809	0.415156	0.313057	0.152514	6.04226e-07	10.0589	0.460934	0.0250173	0.156126	0.029364	0.103356	15.7148	6.04226e-07	0.0114935	0.759309	0.0173023	0.0514845	0.461815	0.0580208	0.410095	0.430103	16.2477	0.00930426	0.0226203	6.04226e-07	0.378287	0.396055	0.0177767	0.0408861	0.134132	0.735773	5.11599	0.835601	7.52628	0.0548704	0.0565675	0.0589916	0.256203	0.0836185	0.0430851	0.198575	0.169118	0.649843	0.941556	1.75306	6.45728	0.672086	0.416847
1	wax_sp1_cB_2	0.209933	0.0475505	0.315098	0.150105	1.02329e-07	10.2516	0.480042	0.0199156	0.166799	0.0128786	0.0547158	16.335	0.00206239	0.012541	0.772158	0.0065058	0.0525397	0.460463	0.05692	0.410098	0.639806	16.4007	0.0120798	0.0257503	0.015835	0.193862	0.405139	0.0183731	0.040336	0.144984	0.723729	5.1836	0.72353	7.47019	0.0493538	0.029315	0.0619589	0.272571	0.0813468	0.0404689	0.157815	0.156892	0.639434	0.929611	1.72912	6.48707	0.674234	0.344772
1	wax_sp1_cB_3	0.268752	0.620473	0.411854	0.168325	6.36051e-07	10.823	0.455041	0.0188463	0.142486	0.0163406	0.0452741	15.3811	0.00758602	0.0105387	0.754445	0.0964517	0.0820528	0.431539	0.085183	0.402455	0.645161	16.2107	0.0217438	0.0237098	0.0208362	0.201746	0.411373	0.0177379	0.0382021	0.110863	0.799376	5.0298	0.842033	7.9664	0.0860632	0.0483736	0.0806769	0.25243	0.137424	0.0553233	0.345017	0.202074	0.664092	1.00929	1.99857	6.60266	0.929765	0.422373
1	wax_sp1_cB_4	0.220052	0.320728	0.438492	0.167995	2.27219e-07	10.6415	0.425521	0.0206428	0.154742	0.0152822	0.0472654	14.3142	0.00561979	0.0157876	0.704886	0.032915	0.068164	0.441947	0.0873119	0.383138	0.663769	15.2222	0.0122174	0.0237269	0.0234802	0.200332	0.391753	0.0190039	0.0457637	0.127217	0.829537	4.92673	0.852079	7.80296	0.0402799	0.0357148	0.0694978	0.248364	0.114995	0.0548539	0.203529	0.189263	0.607179	0.920946	1.92215	6.12777	0.843709	0.466531
1	wax_sp1_cB_5	0.113794	0.574343	0.315465	0.156481	8.7441e-07	10.2377	0.458078	0.0176118	0.160358	0.0247671	0.0323398	15.3947	8.7441e-07	8.7441e-07	0.747567	8.7441e-07	0.0738623	0.437632	0.0951088	0.400059	0.679446	15.9897	0.0201706	0.0353073	8.7441e-07	0.395205	0.396512	8.7441e-07	0.0395654	0.121984	0.735404	5.25113	0.905615	7.93809	0.0242862	0.0349749	0.0600995	0.260236	0.0874281	0.0459511	0.181486	0.212162	0.625563	0.917915	1.78376	6.53248	0.714026	0.542123
1	wax_sp2_cB_1	0.159919	0.617222	0.280299	0.137211	7.91538e-07	9.21773	0.437142	0.0284579	0.166517	0.026561	0.0531258	15.4144	7.91538e-07	0.0126092	0.763903	0.057696	0.0806864	0.429926	0.0744042	0.459737	0.695472	16.2006	0.0193664	0.0200936	0.0375531	0.232127	0.384065	0.0242531	0.0374358	0.115539	0.694909	4.95709	0.968364	7.58835	2.37461e-06	7.91538e-07	7.91538e-07	0.599944	7.91538e-07	0.0608068	0.471035	7.91538e-07	0.615281	0.874878	1.69677	5.70693	0.655657	0.549934
1	wax_sp2_cB_2	0.197582	0.654812	0.2881	0.13262	3.90826e-07	8.67141	0.406947	0.0165603	0.171739	0.0105226	0.0430352	14.6322	0.00521658	0.0157571	0.660345	0.0413529	0.0623058	0.466673	0.0889184	0.467746	0.672978	15.4037	0.0168106	0.0234908	0.0212555	0.226265	0.345932	0.0196358	0.0352221	0.11748	0.687504	5.06151	0.941631	7.18569	0.0888597	0.0410481	0.0962461	0.255557	0.103633	0.0676464	0.266061	0.183684	0.6503	0.914448	1.79677	5.83109	0.647783	0.471349
1	wax_sp2_cB_3	0.189646	0.393614	0.283689	0.130472	1.39129e-07	9.01414	0.428311	1.39129e-07	0.211174	1.39129e-07	0.0564625	14.7963	0.0033256	0.0117691	0.681322	0.0286239	0.0457642	0.443711	0.0657873	0.471502	0.700268	14.9051	0.0112905	0.022952	0.0220208	0.218559	0.342829	0.0261601	0.0423564	0.117575	0.665458	4.70334	0.794794	6.92974	0.0617398	0.0471388	0.0543363	0.225978	0.0707607	0.0655566	0.170034	0.148014	0.611387	0.816136	1.65951	5.44293	0.536377	0.479431
1	wax_sp2_cB_4	0.286539	0.76827	0.284683	0.124561	1.04177e-06	7.38037	0.37161	0.0162247	0.157059	0.0128649	0.0543243	14.835	1.04177e-06	0.0226387	0.779919	0.0601541	0.0455568	0.459796	0.0642396	0.494374	0.727371	16.82	1.04177e-06	0.0609768	0.0419891	0.379043	0.379964	0.0563636	0.0476217	0.123184	0.724291	5.20606	0.96082	7.75889	0.0984109	0.0470083	0.0922496	0.266298	0.134392	0.0861586	0.325429	0.191435	0.663772	0.942858	1.84351	5.60122	0.670223	0.570243
1	wax_sp2_cB_5	0.275683	0.820639	0.259893	0.135356	7.63653e-07	8.93925	0.430785	0.0259755	0.171495	0.0245247	0.054882	15.1543	0.00707094	0.0186173	0.702193	0.0504559	0.0405213	0.481168	0.0958594	0.518541	0.229384	15.4783	0.0166272	0.0210165	0.0199036	0.368199	0.333503	0.0191467	0.038663	0.113275	0.642449	4.78338	0.910554	7.09308	0.0480928	0.0325257	0.0743273	0.233673	0.0805439	0.0568043	0.352312	0.144255	0.597535	0.824226	1.84916	5.19943	0.515191	0.669738
1	wax_sp1_cC_1	0.298292	0.130249	0.321947	0.149799	2.96674e-07	10.3335	0.509502	0.0193303	0.0183304	2.96674e-07	0.0565918	17.2225	0.00550732	0.0142818	0.777773	0.00851736	0.0660392	0.497032	0.0691682	0.429073	0.55113	16.298	0.0151889	0.0303446	0.00948341	0.276177	0.371455	0.0426336	0.0587632	0.2009	0.859921	5.34406	0.56031	6.45877	0.0764829	0.033357	0.0799698	0.269289	0.0649331	0.0955374	0.0847273	0.283663	0.760591	0.95124	1.62852	5.87399	0.49817	0.335371
1	wax_sp1_cC_2	0.275206	0.05244	0.317272	0.149806	2.02997e-07	10.5324	0.518226	0.016921	0.181829	0.0168397	0.0572404	17.3528	0.00438155	0.0137741	0.778516	0.00492723	0.0673998	0.480833	0.0568281	0.421309	0.566361	16.1212	0.0118342	0.0314542	0.00950481	0.236005	0.36452	0.0369108	0.0550729	0.188759	0.881933	5.1687	0.605437	6.32042	0.0817439	0.0401238	0.0522107	0.263327	0.0636132	0.0792512	0.0702557	0.296316	0.709647	0.899057	1.55908	5.70951	0.525156	0.276783
1	wax_sp1_cC_3	0.282109	0.235132	0.351066	0.152119	4.69501e-07	10.5193	0.513924	0.0285405	0.177846	0.0198913	0.0493442	17.2245	0.00892503	0.00942384	0.767909	0.0104151	0.0730999	0.469411	0.0540549	0.388311	0.458667	16.0168	0.0168338	0.026946	0.0327355	0.320476	0.366115	0.0292805	0.069068	0.138621	0.848057	4.95025	0.578778	6.51109	0.0769677	0.053369	0.0518406	0.248422	0.0660857	0.0685159	0.125685	0.239362	0.657173	0.812415	1.52939	5.48851	0.544099	0.370837
1	wax_sp1_cC_4	0.375931	0.0115343	0.344908	0.142366	0.00624293	9.81764	0.485463	0.0213921	0.199241	0.0203563	0.0581851	16.4015	0.00599523	0.0141537	0.743744	0.00644978	0.0663241	0.532633	0.0532293	0.446637	0.67036	15.2371	0.0147606	0.0289174	0.0692841	0.254901	0.3533	0.0436043	0.0538241	0.184971	0.89136	5.6005	0.593954	6.64579	0.0787425	0.0653417	0.11625	0.289757	0.0924524	0.0871529	0.0770551	0.278632	0.706216	0.859129	1.64947	5.604	0.470899	0.502501
1	wax_sp1_cC_5	0.0754904	0.472587	0.47544	0.191014	2.62311e-06	11.3091	0.443864	0.0714335	0.139616	0.0344061	0.036864	14.8828	2.62311e-06	2.62311e-06	0.802805	0.0435606	0.107614	0.0948402	0.291935	0.255475	0.384013	17.0321	2.62311e-06	2.62311e-06	2.62311e-06	0.801097	0.429313	0.0821495	0.0472049	0.159486	0.906218	4.4727	0.766922	8.52576	7.86934e-06	0.0440853	0.0713698	0.189623	0.127647	0.0543792	0.308737	0.186631	0.501529	0.715799	1.8518	5.14191	0.599781	0.642217
1	wax_sp2_cC_1	0.20751	0.342061	0.370872	0.157997	2.03063e-07	11.0142	0.488587	0.0249451	0.149776	0.0186681	0.0531794	16.5037	0.00604799	0.0159821	0.73569	0.0301761	0.0593634	0.447001	0.0771892	0.380534	0.770998	15.6354	0.0145391	0.0346254	0.030106	0.211028	0.345553	0.0216043	0.0412552	0.152324	0.841496	4.78319	0.670776	6.69945	0.0804661	0.0470208	0.0679379	0.214449	0.0758496	0.0517524	0.218468	0.20974	0.639491	0.764627	1.68273	4.83067	0.472169	0.498983
1	wax_sp2_cC_2	0.30424	0.183676	0.374588	0.160892	1.1218e-07	11.1871	0.486031	0.033271	0.157118	0.0352424	0.0779847	16.3926	0.00468583	0.0134076	0.722487	0.0161944	0.0699415	0.481319	0.0847667	0.409586	0.703049	15.1365	0.00782277	0.0335316	0.0227966	0.186187	0.332957	0.0250643	0.0367429	0.192275	0.911913	5.0358	0.660952	6.02337	0.0792809	0.0535459	0.0625052	0.225006	0.0550355	0.049926	0.109919	0.3081	0.728464	0.861095	1.91275	5.03809	0.420608	0.327875
1	wax_sp2_cC_3	0.244286	0.156209	0.37159	0.158825	1.55649e-07	10.9084	0.493102	0.0279904	0.173312	0.01756	0.0628546	16.6834	0.00369488	0.0148361	0.734915	0.0154494	0.0686857	0.484046	0.0734469	0.415432	0.730219	15.3275	0.0133767	0.0315993	0.0177344	0.214931	0.333885	0.0212488	0.0557724	0.165334	0.871128	5.09396	0.643929	6.28331	0.0633331	0.0439421	0.061793	0.217366	0.0563573	0.046403	0.207192	0.18889	0.699708	0.824011	1.80258	4.91183	0.388483	0.434033
1	wax_sp2_cC_4	0.307856	0.0549646	0.45221	0.163095	9.61028e-08	10.9927	0.480022	0.0261492	0.160953	0.0226074	0.0519512	16.1679	0.0042713	0.0148088	0.7342	0.014664	0.0604152	0.482923	0.125363	0.357437	0.719833	15.4422	0.0120099	0.0316863	0.0406148	0.207655	0.340556	0.0313112	0.0416993	0.172833	0.873338	5.22311	0.648231	6.42631	0.078105	0.0341672	0.0980495	0.233667	0.071058	0.0586957	0.172003	0.204113	0.671327	0.801109	1.79175	4.9965	0.401006	0.439642
1	wax_sp2_cC_5	0.203503	0.429349	0.409875	0.175017	6.97012e-07	11.3614	0.49162	0.03498	0.152163	0.0232546	0.0493681	16.6701	0.0110012	0.014596	0.77344	0.0393321	0.0584965	0.466023	0.0734659	0.390245	0.0706247	16.7004	0.0144462	0.0306933	0.0303795	0.371106	0.359094	0.0280555	0.041604	0.133001	0.835099	5.0241	0.752125	6.94737	0.075901	0.0428861	0.0723827	0.239854	0.0911645	0.0577131	0.225616	0.217712	0.590613	0.714965	1.76012	4.88856	0.418525	0.611031
1	wax_sp1_cD_1	0.131717	0.317065	0.590484	0.195279	4.50565e-07	11.8877	0.412114	0.0354805	0.111852	0.0176071	0.0486913	13.617	0.00876352	0.0096264	0.732517	0.0157856	0.150258	0.358453	0.101894	0.255745	0.69031	15.8304	0.0124179	0.0247223	0.0369241	0.342121	0.43317	0.0254874	0.05599	0.171183	0.1286	5.27245	1.19701	8.44809	0.0404304	0.0468887	0.0880654	0.234456	0.100734	0.0467877	0.237901	0.188496	0.58987	0.74505	2.36647	5.12118	0.760494	0.558242
1	wax_sp1_cD_2	0.148194	0.0872692	0.490882	0.178139	2.23072e-07	11.4509	0.436891	0.0261579	0.099195	0.0196364	0.0427967	14.5529	0.00717479	0.0101183	0.756206	0.0094893	0.170974	0.386911	0.098345	0.284546	0.693419	16.3222	0.0109945	0.0265529	0.043212	0.230752	0.431768	0.0196342	0.0515555	0.155845	1.11054	4.65499	0.672959	8.18694	0.0417048	0.0380427	0.0753703	0.219557	0.10692	0.0473822	0.134149	0.050595	0.694349	0.677514	2.05245	4.96854	0.710793	0.486604
1	wax_sp1_cD_3	0.214306	0.600711	0.370908	0.156995	7.32531e-08	10.8936	0.449992	7.32531e-08	0.0327552	0.142775	0.0423395	15.6189	0.0100132	0.0141864	0.779842	0.148387	0.0599395	0.436707	0.0873438	0.34711	0.829982	16.7546	0.0166076	0.0228253	0.0221899	0.21881	0.409655	0.0291542	0.0333571	0.123038	0.898694	5.08449	0.839347	7.87321	0.0718677	0.0523103	0.0779252	0.234818	0.109427	0.0516583	0.387122	0.188067	0.666084	0.843475	1.9397	5.32331	0.631497	0.561792
1	wax_sp1_cD_4	0.198068	0.578649	0.416026	0.157814	3.91985e-08	10.8363	0.443561	0.0168435	0.129097	0.0260914	0.0512629	15.1911	0.00734897	0.010274	0.75629	0.0930419	0.0647478	0.425323	0.0906272	0.362228	0.703248	16.5441	0.0225748	0.0226445	0.0374121	0.198823	0.394311	0.0222347	0.0390072	0.123306	0.924324	5.16857	0.888415	7.40012	0.064976	0.0478616	0.0696763	0.232476	0.107149	0.0637526	0.335291	0.168477	0.628156	0.821655	1.97611	5.48169	0.623006	0.456934
1	wax_sp1_cD_5	0.190169	0.25502	0.319162	0.173769	5.3116e-07	10.2529	0.507716	0.0470099	0.196912	0.0191923	0.0622545	17.1042	0.0112144	0.0141079	0.786327	0.0116077	0.0553228	0.49911	0.0756683	0.44667	0.54862	15.8623	0.0139754	0.0306045	0.0286673	0.39114	0.353313	0.029397	0.0437728	0.178761	0.805992	5.17786	0.749875	6.5365	0.0564079	0.0463478	0.0603578	0.255034	0.0619459	0.0671231	0.153516	0.2464	0.677798	0.858773	1.61561	5.72292	0.420931	0.519768
1	wax_sp2_cD_1	0.244767	0.512559	0.365781	0.155868	3.32155e-07	11.1168	0.468329	0.0258018	0.136986	0.0197846	0.052515	16.0953	0.00729687	0.0118515	0.751445	0.0270046	0.0545738	0.428552	0.0795406	0.335868	0.679551	16.2717	0.0142501	0.0303834	0.0280447	0.213876	0.365045	0.0222755	0.0309359	0.104534	0.747183	4.67931	0.687622	6.78705	0.0292285	0.038955	0.0559142	0.21087	0.0734414	0.0614356	0.217421	0.20875	0.633303	0.790924	1.80177	5.07681	0.441171	0.455826
1	wax_sp2_cD_2	0.356779	0.223023	0.365671	0.153603	1.09487e-07	11.0364	0.472292	0.0251546	0.148166	0.021292	0.0580594	16.2116	0.00346745	0.0112003	0.742352	0.018359	0.0531959	0.473083	0.0547988	0.370673	0.767455	15.9708	0.0072939	0.0321427	0.0226226	0.231366	0.355302	0.0209916	0.0333853	0.136341	0.73614	5.08375	0.681679	6.7121	0.0551033	0.029915	0.0702802	0.223529	0.0563353	0.0494929	0.103601	0.228785	0.637973	0.74714	1.67872	4.94674	0.369188	0.475043
1	wax_sp2_cD_3	0.292327	0.623124	0.417101	0.163347	3.73861e-07	11.2527	0.46409	0.0201087	0.14266	0.0268945	0.0490045	15.9177	3.73861e-07	0.00462526	0.731152	0.0357388	0.0685717	0.447618	0.0917507	0.352187	0.679921	15.9223	0.0128403	0.0332463	0.0274982	0.239872	0.346494	0.0248007	0.0333306	0.105332	0.755	4.89444	0.755339	6.8112	0.03348	0.0231705	0.0530862	0.175023	0.0603829	0.0647676	0.263712	0.203582	0.610081	0.764459	1.7462	4.965	0.389809	0.602778
1	wax_sp2_cD_4	0.220919	0.5931	0.433837	0.162024	6.37541e-07	11.252	0.467136	0.0207421	0.142793	0.0220055	0.0502211	15.9866	0.0183995	0.0137797	0.741305	0.0408923	0.0631138	0.444228	0.116075	0.322695	0.675772	16.0181	0.0223625	0.0301002	0.0350584	0.226263	0.337352	0.0251106	0.0281685	0.108241	0.746782	4.88969	0.796945	6.76322	0.0615602	0.0351633	0.101698	0.195837	0.0847184	0.0681878	0.28183	0.243749	0.58315	0.790175	1.70543	5.17499	0.430232	0.560745
1	wax_sp2_cD_5	0.379524	0.646407	0.412017	0.168023	5.3773e-07	11.4636	0.475844	0.0363927	0.142465	0.033472	0.0523495	16.1818	0.0057038	0.0125538	0.757626	0.048991	0.0500626	0.497175	0.111252	0.355114	0.72966	16.2745	0.0160336	0.0263004	0.034817	0.245434	0.360715	0.0457107	0.0355463	0.110322	0.786364	5.2417	0.947312	6.97074	0.0506355	0.0332079	0.076852	0.219195	0.0737807	0.0544394	0.296176	0.17482	0.614839	0.742903	1.75482	5.10267	0.415462	0.612327
2	wax_cp1_cA_1	0.244754	0.376856	0.258972	0.122638	2.32144e-07	9.07766	0.496857	0.0250199	0.209856	0.0212011	0.0703287	16.8636	0.00373378	0.0191826	0.744881	0.0272519	0.066243	0.604762	0.0418822	0.579274	0.701644	14.4467	0.00997355	0.0311716	0.0226359	0.24271	0.341557	0.021856	0.0618501	0.189632	0.814252	5.99293	0.959204	5.49527	0.073386	0.0428621	0.0610969	0.258011	0.0653127	0.0513389	0.238947	0.223284	0.727863	0.922279	1.66248	5.605	0.413899	0.357424
2	wax_cp1_cA_2	0.258569	0.644359	0.300208	0.141396	7.89275e-07	9.39519	0.473502	0.031144	0.237285	7.89275e-07	0.0694428	16.2962	7.89275e-07	0.0178588	0.742624	0.0646411	0.0700833	0.623663	0.0934254	0.546257	0.624197	15.0132	0.018397	0.0352199	0.0330421	0.278443	0.354719	0.0240942	0.0593864	0.166221	0.784582	5.9872	0.955149	6.13928	0.0928581	0.0361995	0.0970191	0.255078	0.130365	0.064836	0.32951	0.242358	0.779035	0.918083	1.72331	5.64142	0.497522	0.428004
2	wax_cp1_cA_3	0.264919	0.60557	0.302159	0.15364	7.05559e-07	10.3185	0.51658	0.0596018	0.178993	0.0602331	0.0585644	17.1187	0.00850841	0.0200835	0.761	0.0623244	0.0940492	0.563057	0.124544	0.489666	0.81432	14.6305	0.0248155	0.0296448	7.05559e-07	0.289232	0.34003	0.0187835	0.0570136	0.169991	0.761187	5.69114	0.922529	6.39214	0.101032	0.0520137	0.105193	0.210834	0.0847612	0.0542217	0.296525	0.26864	0.747838	0.898983	1.68004	5.5952	0.503713	0.519614
2	wax_cp1_cA_4	0.25085	0.22991	0.305351	0.139338	2.0339e-07	9.76954	0.490299	0.0260606	0.204731	0.0285401	0.0592258	16.3511	0.00306949	0.014955	0.705132	0.0209459	0.0493062	0.615606	0.0785108	0.538547	0.780348	13.8359	0.00607143	0.0346791	0.0169302	0.341464	0.326109	0.0255003	0.0581883	0.180852	0.77659	5.78773	0.881	5.93126	0.0649465	0.0513164	0.0641775	0.243871	0.0658868	0.0562719	0.207729	0.212052	0.7209	0.858507	1.63555	5.39971	0.370812	0.449051
2	wax_cp1_cA_5	0.2654	0.55383	0.29242	0.128096	2.81187e-07	8.87802	0.471461	0.0284764	0.217221	0.0246626	0.0511952	16.6576	0.00284407	0.0153142	0.734914	0.0333926	0.0580184	0.617762	0.103057	0.520541	0.752627	14.7023	0.0134941	0.0338459	0.0297602	0.266477	0.342193	0.0199474	0.0532003	0.162929	0.763957	5.70832	0.861645	6.20322	0.0786492	0.0400658	0.0691866	0.237579	0.0736883	0.0577399	0.281827	0.226363	0.736505	0.888373	1.67453	5.03863	0.458672	0.450899
2	wax_cp2_cA_1	0.247731	0.208886	0.371561	0.145869	1.15829e-07	10.1843	0.481373	0.0304139	0.178741	0.0208481	0.0534289	16.2963	0.00279424	0.0146849	0.712673	0.0188758	0.0508311	0.538042	0.0668152	0.476429	0.547807	14.2928	0.00740362	0.0336607	1.15829e-07	0.22609	0.350974	0.0263339	0.0536958	0.16503	0.855596	5.11519	0.788517	5.98715	0.0757657	0.0428383	0.0701733	0.217713	0.00863869	0.0817177	1.15829e-07	0.469442	0.702146	0.833654	1.80926	4.81371	0.461337	0.394351
2	wax_cp2_cA_2	0.243726	0.353406	0.468007	0.167203	2.78167e-07	11.1699	0.472356	0.0265208	0.164019	0.0244301	0.0479404	16.0417	0.00517238	0.0174696	0.726891	0.0266521	0.0827423	0.509986	0.0996416	0.423292	0.606758	15.2516	0.0108487	0.029401	0.0131952	0.212987	0.379795	0.0223376	0.0522739	0.150885	0.936263	4.92911	0.745956	6.95624	0.0766599	0.0521591	0.0740073	0.196752	2.78167e-07	0.0929859	0.276973	0.199549	0.703875	0.802194	2.04343	4.72052	0.525339	0.552988
2	wax_cp2_cA_3	0.254242	0.247057	0.50797	0.165621	1.75592e-07	11.1804	0.476351	0.0333577	0.166458	0.0279428	0.0553563	16.045	0.00326686	0.00378887	0.706121	0.0206686	0.0791035	0.52315	0.0925108	0.446781	0.591173	14.4243	0.00632317	0.0323621	0.0315668	0.216583	0.348761	0.0254005	0.0544794	0.170933	0.980653	5.16929	0.795408	6.01735	0.070045	0.0493556	0.0770266	0.217579	0.0806476	0.0553456	0.214977	0.275697	0.735611	0.817846	2.08076	4.79404	0.495598	0.337952
2	wax_cp2_cA_4	0.241953	0.326011	0.450973	0.152723	1.86173e-07	10.3259	0.455204	0.0302069	0.189391	1.86173e-07	0.0527456	15.642	0.00398701	0.0136008	0.704358	0.0224828	0.0745594	0.504188	0.0945912	0.417596	0.550999	14.6775	0.00859697	0.0309913	0.0303881	0.190637	0.362702	0.0222576	0.0529571	0.171084	0.991254	4.98683	0.790951	6.25907	0.0720621	0.0467179	0.0768028	0.20644	0.0902279	0.0618724	0.246294	0.268541	0.704362	0.80815	2.01963	4.62611	0.532996	0.341089
2	wax_cp2_cA_5	0.262882	0.146486	0.460141	0.155152	7.97481e-08	10.7616	0.458541	0.0363049	0.1813	0.0181665	0.0750118	15.4951	0.00464182	0.0137468	0.68599	0.0144118	0.0797974	0.501496	0.0785276	0.463473	0.567305	14.2571	0.00740868	0.0278272	0.0318423	0.194268	0.35213	0.0273214	0.0541813	0.177478	0.965715	5.13952	0.714048	6.08607	0.0756631	0.0491166	0.0793151	0.21185	0.084945	0.0584896	0.0825321	0.412114	0.714297	0.816278	2.14103	4.69227	0.520171	0.2975
2	wax_cp1_cB_1	0.218492	0.326506	0.357949	0.159975	1.64931e-07	10.489	0.459277	0.0257458	0.168324	0.0162879	0.0492818	15.7204	0.0062712	0.0183569	0.703856	0.0207686	0.0760811	0.469406	0.089416	0.464419	0.707953	14.907	0.011092	0.0220962	0.0238799	0.205758	0.340756	0.0228411	0.0456115	0.137542	0.766695	4.55314	0.920218	6.80963	0.0583139	0.0488186	0.0588705	0.204914	0.0687003	0.0615677	0.194585	0.179021	0.599038	0.80908	1.85893	4.68822	0.518571	0.452854
2	wax_cp1_cB_2	0.245665	0.13679	0.37549	0.159518	1.32377e-07	10.3888	0.443326	0.0279697	0.159909	0.0228466	0.0519238	15.0263	0.00514783	0.0161318	0.67588	0.0149648	0.0646109	0.472801	0.100919	0.43042	0.613501	14.5353	0.0101025	0.019958	0.02843	0.204915	0.34365	0.0269169	0.0494082	0.144504	0.802352	4.62838	0.951977	6.64334	0.0633833	0.0393666	0.0666928	0.217768	0.0688346	0.0640948	0.192368	0.223167	0.630396	0.860517	1.85172	4.95244	0.533336	0.41247
2	wax_cp1_cB_3	0.387939	0.36348	0.405083	0.167726	2.74226e-07	10.7768	0.455709	0.0295771	0.160894	0.0252604	0.0529398	15.2683	0.00550713	0.0193199	0.677345	0.0225103	0.0567431	0.490594	0.0913282	0.472065	0.642393	14.3504	0.00946719	0.0190958	0.0256637	0.207369	0.337519	0.0238094	0.0472639	0.144336	0.785694	4.77065	0.940733	6.77487	0.0584971	0.058268	0.0601128	0.25086	0.0661783	0.0625914	0.172806	0.278111	0.669364	0.892586	1.98685	5.14947	0.537359	0.520775
2	wax_cp1_cB_4	0.475576	0.127242	0.394139	0.158378	9.47169e-08	10.2977	0.43629	0.0263981	0.186951	0.0555192	0.0465558	14.7709	0.00205112	0.0155808	0.661995	0.0162067	0.0649076	0.442252	0.110005	0.476083	0.614103	14.1618	0.00856247	0.0208205	0.0239768	0.20275	0.333323	0.0253751	0.0488221	0.147573	0.674506	4.93252	0.817353	6.64066	0.0845069	0.0450387	0.0766229	0.231907	0.0838253	0.0649892	0.168536	0.221494	0.686437	0.889815	1.90386	5.09153	0.494001	0.475858
2	wax_cp1_cB_5	0.253764	0.0977795	0.383823	0.152805	7.79558e-08	10.2701	0.443367	0.0263972	0.172804	0.0187375	0.0582336	15.0796	0.00319874	0.0175359	0.681135	0.013266	0.0575341	0.51127	0.0533843	0.49695	0.597621	14.6387	0.00705616	0.0228986	0.0290547	0.202736	0.343458	0.0251775	0.0458008	0.159096	0.659596	5.21253	0.760941	6.88669	0.0900216	0.0501142	0.075809	0.238588	0.0870005	0.0635807	0.0863445	0.305505	0.67193	0.922728	1.96433	5.14979	0.548349	0.446848
2	wax_cp2_cB_1	0.258995	0.10213	0.680767	0.202408	1.56003e-07	12.9317	0.42616	0.0420225	0.141934	0.0258631	0.0494116	14.7034	0.00747647	0.0142485	0.669347	0.0146661	0.139774	0.425106	0.0868141	0.413666	0.583861	14.9226	0.00698836	0.019585	0.0213843	0.178877	0.348317	0.0301927	0.0554919	0.197167	1.52236	5.50466	0.0152848	6.72116	0.113655	0.0655888	0.149108	0.210445	0.0850902	0.0529468	0.245696	0.411665	0.747519	0.873523	3.17161	4.64583	0.583406	0.320339
2	wax_cp2_cB_2	0.249142	0.0980273	0.649358	0.190917	2.26128e-07	12.668	0.427031	0.0377981	0.139514	0.0269691	0.0464944	14.7248	0.0099048	0.0122053	0.655671	0.0162554	0.12899	0.427027	0.104048	0.409217	0.525669	14.7262	0.00643517	0.0204071	0.0317724	0.214992	0.336006	0.0299209	0.0663486	0.179434	1.4983	4.80131	0.745356	6.32522	0.0975325	0.0767686	0.129541	0.200878	0.0756566	0.0472746	0.222711	0.378973	0.77851	0.899231	3.20768	4.60453	0.564378	0.260633
2	wax_cp2_cB_3	0.420448	0.0871599	0.65358	0.194595	1.48651e-07	12.3638	0.427561	0.0391709	0.142569	0.0325354	0.0506936	14.6318	0.00874098	0.0147835	0.659667	0.0137633	0.124992	0.451509	0.0758371	0.444639	0.541494	14.5183	0.00654712	0.0200596	0.173233	0.0491256	0.329972	0.025811	0.0721657	0.170231	1.376	4.92674	0.742756	6.36372	0.102439	0.0771243	0.112984	0.216022	0.0787802	0.0455036	0.247069	0.359885	0.764569	0.902929	3.02593	4.79564	0.544245	0.293182
2	wax_cp2_cB_4	0.0215028	0.269867	0.658586	0.198915	1.20332e-06	12.1654	0.419859	0.049278	0.128766	0.0264569	0.0512125	14.9983	0.0174578	0.0212793	0.705318	0.0474922	0.13149	0.417582	0.0891967	0.414339	0.313869	15.315	0.018251	1.20332e-06	0.0223758	0.360165	1.20332e-06	0.0329776	0.142665	0.134534	1.35181	5.5339	1.05091	7.28228	0.119018	0.0708899	0.12903	0.283627	0.123748	0.0821547	0.343483	0.341986	0.768286	0.877014	2.87919	4.77998	0.550895	0.524743
2	wax_cp2_cB_5	0.0567816	0.263402	0.653386	0.192558	9.59746e-07	12.2909	0.411831	0.0404598	0.138731	0.02622	0.0522962	14.5384	0.0238034	0.0172235	0.686848	0.0393578	0.114528	0.404784	0.0990034	0.366683	0.571421	15.3155	0.0100234	0.0192744	0.0221593	0.603613	0.374635	0.046799	0.0465374	0.169318	1.17926	4.098	0.954317	7.67188	0.107755	0.0804099	0.127229	0.214789	0.127635	0.0708515	0.349143	0.269629	0.747632	0.801789	2.88546	4.47894	0.657995	0.555837
2	wax_cp1_cC_1	0.288882	0.141991	0.44145	0.182361	1.07671e-07	11.8879	0.488114	0.0322859	0.152847	0.0244973	0.0516273	16.5043	0.00389063	0.0140967	0.72311	0.015413	0.0697772	0.493075	0.0813903	0.410858	0.633841	15.0482	0.00950007	0.0299587	0.0243097	0.220917	0.31691	0.0327297	0.0532395	0.16603	0.904508	5.13796	0.75335	5.78233	0.0656275	0.0503673	0.0647505	0.199711	0.0508047	0.0665798	0.102083	0.29466	0.685326	0.737185	1.89541	4.36281	0.335572	0.380139
2	wax_cp1_cC_2	0.272101	0.0824545	0.448464	0.184781	1.13957e-07	11.9604	0.488042	0.031173	0.152304	0.0256395	0.0511747	16.3798	0.0045825	0.0131027	0.710731	0.012042	0.0660339	0.482637	0.0942867	0.39329	0.67749	14.9199	0.00844918	0.0306207	0.0289834	0.221148	0.313795	0.0466879	0.0635669	0.162063	0.968442	4.94761	0.795778	5.79911	0.0788561	0.0465972	0.0791397	0.204229	0.0607254	0.0926984	0.130158	0.314993	0.660218	0.723877	1.90666	4.17732	0.336276	0.352131
2	wax_cp1_cC_3	0.223004	0.513687	0.494384	0.197032	8.22795e-07	12.2749	0.490093	0.0419038	0.158298	0.0317467	0.0459207	16.3084	0.0156196	0.0208694	0.727711	0.0420039	0.0644563	0.486213	0.133492	0.400994	0.674557	15.0885	0.0145544	0.027047	0.042896	0.374989	0.328447	0.0544495	0.0509701	0.124827	0.906332	4.91469	0.88113	6.40653	0.0579601	0.0273229	0.0844496	0.165557	0.0538912	0.0951506	0.290034	0.190138	0.586731	0.634051	1.95022	4.10063	0.358757	0.614427
2	wax_cp1_cC_4	0.230902	0.188004	0.449278	0.193519	1.34917e-07	12.435	0.517071	0.0332993	0.163753	0.0279732	0.0539036	17.3052	0.00460364	0.0124532	0.73983	0.0190887	0.0686715	0.50447	0.099468	0.445812	0.781057	15.4764	0.0102786	0.031126	0.0260453	0.229442	0.321953	0.0311457	0.0440598	0.172601	0.97132	5.19486	0.834368	6.09279	0.0684243	0.0522624	0.0773008	0.210089	0.0572553	0.0713684	0.0976192	0.312038	0.666585	0.685355	2.01801	4.21332	0.309431	0.455903
2	wax_cp1_cC_5	0.302839	0.111619	0.463245	0.197383	1.24139e-07	12.3896	0.522805	0.0344835	0.156061	0.0300102	0.0516166	17.1225	0.00365321	0.0154748	0.703374	0.0136393	0.0639955	0.469425	0.0990852	0.420423	0.644745	14.2828	0.00842806	0.0314302	0.0280715	0.202613	0.292695	0.0342776	0.0472434	0.150723	0.876903	4.48146	0.749463	5.38752	0.0680903	0.0314331	0.0903032	0.190114	0.0512781	0.0683831	0.0419737	0.402235	0.659506	0.6952	1.9381	3.93943	0.275199	0.402782
2	wax_cp2_cC_1	0.270768	0.256534	0.443818	0.183289	2.46213e-07	12.1617	0.493499	0.0332395	0.13819	0.034412	0.0463952	17.1878	0.00606091	0.0128325	0.718648	0.0275646	0.0700211	0.43002	0.109596	0.358464	0.796884	15.122	0.0127433	0.0285814	0.0282091	0.223277	0.320161	0.0425013	0.0383512	0.150636	0.89798	4.11206	0.585739	6.37196	0.0966177	0.0492027	0.0818956	0.165813	0.0783908	0.093391	0.220463	0.296326	0.663256	0.668733	1.93042	3.45228	0.36754	0.653122
2	wax_cp2_cC_2	0.240901	0.202703	0.417433	0.171465	1.81667e-07	11.6429	0.488115	0.0324673	0.126376	0.0246781	0.044073	17.344	0.00520443	0.0115044	0.730171	0.0195768	0.0569712	0.373826	0.114873	0.297499	0.675409	15.7535	0.012976	0.033899	0.0146488	0.222344	0.333599	0.0431507	0.0368984	0.137428	0.855441	3.57877	0.567008	6.1289	0.0707053	0.0396041	0.0801063	0.145327	0.0569728	0.0978176	0.190763	0.277327	0.63262	0.630888	1.73917	3.10135	0.356441	0.48538
2	wax_cp2_cC_3	0.254924	0.210783	0.489093	0.193262	2.20999e-07	12.3577	0.492449	0.0350632	0.144931	0.0305659	0.0482769	16.8561	0.00642881	0.0174097	0.68945	0.0200249	0.0729308	0.444908	0.093098	0.397762	0.687317	14.5164	0.007807	0.0323891	0.0212861	0.228259	0.301287	0.0373056	2.20999e-07	0.199615	0.921844	4.2384	0.615975	5.53911	0.0644961	0.0471055	0.0722338	0.175542	0.0603409	0.0787702	0.194433	0.322121	0.72373	0.72273	2.06097	3.56306	0.301736	0.449
2	wax_cp2_cC_4	0.24807	0.131601	0.473528	0.189745	1.26823e-07	12.493	0.497466	0.0365871	0.137176	0.0375887	0.0510014	16.8494	0.00508946	0.0131698	0.691448	0.0146459	0.0694807	0.405789	0.123364	0.388988	0.70995	14.425	0.0100683	0.0329393	0.022128	0.238745	0.298912	0.0419995	0.0522373	0.149733	0.920436	4.23709	0.587575	5.46054	0.071917	0.0329772	0.0895924	0.167039	0.052205	0.0893058	0.0609424	0.430338	0.701199	0.703734	1.96278	3.57586	0.290803	0.430662
2	wax_cp2_cC_5	0.264572	0.259117	0.468575	0.19453	2.64314e-07	12.4824	0.496215	0.0372943	0.135998	0.0307976	0.0402202	17.0199	0.00662256	0.0128947	0.70346	0.022505	0.0652549	0.428497	0.0960415	0.38349	0.675805	14.8341	0.00812243	0.0310272	0.0314944	0.197633	0.300703	0.0419804	0.0493636	0.131273	0.906965	4.0183	0.630441	5.83949	0.0783008	0.0484023	0.0855272	0.152661	0.0542232	0.0921183	0.194736	0.322227	0.706095	0.705364	2.00837	3.51211	0.304772	0.537305
2	wax_cp1_cD_1	0.257169	0.188798	0.443818	0.172897	1.55229e-07	12.2197	0.507448	0.0315374	0.174837	0.0162836	0.0638958	17.1452	0.00449571	0.013298	0.740879	0.018296	0.0842912	0.510315	0.096648	0.364795	0.527667	15.3603	0.0113443	0.0273543	0.0360249	0.216462	0.320587	0.0258252	0.0470433	0.153173	0.911196	5.39142	0.828002	5.24883	0.086511	0.0458937	0.086179	0.221107	0.0582338	0.0559161	0.165736	0.283569	0.701286	0.788711	1.9093	4.87172	0.336256	0.24478
2	wax_cp1_cD_2	0.261542	0.396062	0.437522	0.173473	4.55175e-07	12.0472	0.491261	0.0250818	0.153077	0.0334607	0.0527187	16.7762	0.00826499	0.0159506	0.732979	0.0306747	0.0399612	0.549137	0.0872585	0.370092	0.387899	15.5281	0.0106568	0.0273416	0.028013	0.295895	0.333495	0.0321555	0.0502073	0.166185	0.870918	5.20185	1.04482	5.90042	0.0790015	0.0360859	0.0879502	0.231234	0.0693967	0.0564518	0.236089	0.27113	0.732206	0.787645	1.92408	4.78061	0.379167	0.418777
2	wax_cp1_cD_3	0.265878	0.179067	0.479884	0.177428	2.44229e-07	12.2204	0.494686	0.0330296	0.173039	0.0252628	0.0621018	16.7313	0.00651081	0.011945	0.720735	0.0169881	0.0751358	0.555585	0.110631	0.372879	0.547741	15.0636	0.0111808	0.0272609	0.0308569	0.265789	0.314951	0.0218079	0.0543131	0.161579	0.96163	5.67002	0.863899	5.39439	0.0882402	0.0601465	0.0789579	0.237937	0.0629024	0.0493983	0.216643	0.253199	0.729214	0.807601	1.99953	4.99395	0.308652	0.332361
2	wax_cp1_cD_4	0.212951	0.48313	0.506757	0.178158	6.26122e-07	12.0564	0.486704	0.0350972	0.154889	0.0199485	0.0543697	16.5301	6.26122e-07	0.0187706	0.738472	0.0349922	0.0734698	0.521074	0.109814	0.353488	0.637433	15.3847	0.0134461	0.0328069	0.0297911	0.259947	0.332985	0.0293436	0.0476446	0.135234	0.923287	5.41963	0.846788	6.22275	0.0625214	0.048679	0.075017	0.218644	0.0579934	0.0711174	0.280242	0.257013	0.717927	0.78655	1.92903	4.94539	0.403617	0.517331
2	wax_cp1_cD_5	0.221812	0.199098	0.467132	0.172412	1.1864e-07	12.167	0.489142	0.0317631	0.158891	0.0280854	0.0634027	16.8377	0.00482038	0.013169	0.727789	0.0182343	0.0724031	0.512896	0.0908678	0.36173	0.544653	15.5227	0.00916396	0.0290839	0.0306319	0.206217	0.333984	0.0283662	0.0480908	0.158314	0.934132	5.3444	0.780573	5.86819	0.0723895	0.0339843	0.088587	0.220986	0.0572282	0.0666705	0.169028	0.267996	0.699762	0.755355	1.92857	4.65232	0.372207	0.348336
2	wax_cp2_cD_1	0.282182	0.391428	0.590553	0.195788	5.71582e-07	13.0723	0.445115	0.0401479	0.122088	0.0231441	0.0479855	15.4188	0.00660195	0.0101988	0.717879	0.0315015	0.0895466	0.391724	0.10281	0.294805	0.127798	16.5188	0.00788746	0.0208496	0.0370269	0.223445	0.36642	0.0247584	0.0370993	0.141015	1.15302	4.0674	0.892908	7.2196	0.0605233	0.0477048	0.116249	0.187948	0.0822573	0.0563733	0.32572	0.304554	0.717874	0.780567	2.60394	4.20003	0.485208	0.594293
2	wax_cp2_cD_2	0.242314	0.329646	0.622429	0.191829	3.80358e-07	12.7196	0.441356	0.0347724	0.12975	0.0168391	0.0429071	15.3298	0.00859464	0.0150701	0.711151	0.0249279	0.101485	0.419091	0.103236	0.307299	0.546221	15.9652	0.00953035	0.0233249	0.0383502	0.237729	0.355295	0.0252903	0.0404948	0.176382	1.27102	4.71075	0.691785	6.97657	0.0495122	0.046972	0.090948	0.148503	0.0609504	0.061406	0.296864	0.319934	0.803406	0.834762	2.71767	4.29972	0.484369	0.507941
2	wax_cp2_cD_3	0.203825	0.363625	0.629108	0.193714	7.97749e-07	12.8032	0.435994	0.048803	0.121977	0.026951	0.0416648	15.2661	7.97749e-07	0.0106381	0.726608	0.0404357	0.12227	0.380249	0.119141	0.280547	0.599841	15.8963	0.00959657	0.0209285	0.0343152	0.212526	0.366739	0.0280582	0.0441403	0.173208	1.22422	4.4836	0.789696	7.09516	0.0920685	0.10326	0.105645	0.16729	0.0888315	0.0671549	0.371116	0.294588	0.751629	0.805146	2.62513	4.27228	0.503858	0.541584
2	wax_cp2_cD_4	0.238596	0.301781	0.619619	0.186385	3.89878e-07	12.4623	0.439971	0.033453	0.116577	0.0278777	0.0398905	15.3077	0.00827065	0.01397	0.709051	0.0263187	0.0960727	0.407122	0.101812	0.290835	0.53758	15.8403	0.00963353	0.0272831	0.0384699	0.230379	0.357337	0.0198395	0.0595342	0.1485	1.2065	4.59358	0.596532	6.85751	0.103402	0.0648867	0.116684	0.182968	0.0800925	0.0629784	0.303218	0.298658	0.748631	0.788066	2.59105	4.0824	0.492415	0.473954
2	wax_cp2_cD_5	0.303506	0.159429	0.657884	0.201965	1.57647e-07	13.4032	0.446291	0.0375339	0.123854	0.0287604	0.0515088	15.4506	0.00550547	0.0147407	0.711117	0.0171723	0.101686	0.413017	0.108224	0.310377	0.536591	15.7424	0.00730745	1.57647e-07	0.0389982	0.188622	0.347803	0.0248304	0.043568	0.171724	1.25881	4.88036	0.543588	6.46395	0.0760919	0.0745858	0.0994338	0.198471	0.0605663	0.0586598	0.261223	0.302104	0.78824	0.830284	2.80078	4.42592	0.443242	0.365001
3	cuticle_stw_1	n/a	0.54776	1.35639	0.513346	1.33831e-06	27.4084	0.687367	0.0683367	0.0753739	0.0432075	0.0284617	20.9711	1.33831e-06	1.33831e-06	1.11015	0.564904	0.215733	0.18378	0.279813	1.33831e-06	0.78353	21.3089	1.33831e-06	1.33831e-06	0.101149	0.110746	0.465192	1.33831e-06	0.0699726	1.35759	1.04891	1.28442	0.685522	7.55459	0.211389	0.0994065	0.0210771	0.0895768	0.127502	1.33831e-06	0.439767	0.426652	0.422959	0.795267	3.58103	2.47693	0.735512	0.0652417
3	cuticle_stw_2	n/a	0.603854	0.462103	0.236745	1.47079e-06	14.3941	0.692056	0.244172	1.47079e-06	0.0267856	0.0583851	22.5837	1.47079e-06	0.0240319	1.14177	0.564342	0.07539	0.633117	0.200832	0.847158	1.13633	21.7928	0.0235015	1.47079e-06	0.181181	2.94157e-06	0.507767	0.0362217	0.0337038	0.101855	0.989671	7.7085	1.11247	7.19496	0.0764539	0.0831627	0.0931962	0.346952	0.237465	0.0462776	0.219991	0.890331	1.21943	0.677574	1.77431	7.67676	0.668337	0.211083
3	cuticle_stw_3	n/a	0.758172	0.802288	0.256267	2.94765e-07	15.2859	0.348104	0.0502227	0.0210643	0.0361115	2.94765e-07	11.7757	2.94765e-07	0.00747632	0.649228	0.0431477	0.0769995	0.145463	0.110199	0.228736	0.583557	15.7124	0.0141059	0.0208308	0.0147598	0.100594	0.376292	0.0070854	0.0192949	0.0791427	1.02386	3.0548	0.698161	7.54613	0.0283245	0.0587968	0.127191	0.143737	0.11129	0.0250452	0.440315	0.37971	0.510322	0.656181	4.09723	4.20916	0.608138	0.437719
3	cuticle_stw_4	n/a	0.763656	0.612003	0.244865	3.42891e-07	15.5979	0.486907	0.030943	0.0823421	0.0257885	0.0360881	16.3244	3.42891e-07	3.42891e-07	0.80682	0.0968501	0.135638	0.242344	0.0931102	0.302231	0.815911	17.5901	0.0195512	0.0311298	0.0184135	0.119711	0.408892	0.0179773	0.0153667	0.0556779	0.79981	3.80789	0.380574	7.26591	0.0350547	0.0508966	0.0882553	0.167212	0.158828	0.0191767	0.379973	0.205595	0.414965	0.602541	3.19075	4.84392	0.6177	0.417361
3	cuticle_stw_5	n/a	0.199251	0.565634	0.219003	6.69287e-07	14.214	0.471629	0.0486733	0.12398	0.0247889	0.0662575	17.1971	6.69287e-07	0.0224343	0.88229	0.118882	0.0827787	0.442023	0.119574	0.352705	0.457354	21.0266	0.01733	0.0296633	0.0451494	0.183116	0.469915	0.0320272	0.0334614	0.0901928	1.1173	6.21808	0.391795	7.9534	0.0631365	0.0476377	0.125779	0.253696	0.12275	0.0133427	0.3667	0.399481	1.01727	1.42481	3.93521	7.18388	0.613501	0.286753
3	cuticle_stw_6	n/a	0.480484	0.770422	0.288771	5.48816e-07	16.2925	0.453926	0.069748	0.0998454	0.0439897	0.0462798	14.956	5.48816e-07	0.0165852	0.714368	0.0789084	0.141294	0.357652	0.155702	0.327177	0.618465	16.2803	0.0161697	0.0312789	0.0274989	0.142107	0.354979	0.0200036	0.0304532	0.106508	1.27933	4.06001	0.681626	6.74102	0.10733	0.0733068	0.191983	0.213217	0.141684	0.0233381	0.534604	0.671466	1.00386	1.19841	4.92433	5.03121	0.558737	0.429275
3	cuticle_stw_7	n/a	0.498947	0.671405	0.289449	6.01696e-07	18.5011	0.610708	0.0527673	0.155526	0.0327887	0.0576919	19.4625	6.01696e-07	0.0122865	0.783379	0.148006	0.131222	0.461052	0.13072	0.344216	0.799755	16.0364	0.0157605	0.041381	0.0273088	0.133774	0.306355	0.02502	0.0270971	0.0716356	0.962696	4.38447	0.40331	5.90467	0.0373495	0.0597151	0.0931524	0.174985	0.116466	0.0194143	0.508539	0.433432	0.797632	0.944087	3.55243	5.18553	0.409298	0.440064
3	cuticle_stw_8	n/a	0.067181	2.95694	0.346476	8.06207e-07	15.8883	0.285298	0.0655033	0.0543386	0.0347578	0.0171084	10.309	8.06207e-07	0.012886	0.612153	0.13124	0.28846	0.211446	0.163737	0.151282	0.26441	18.0827	8.06207e-07	8.06207e-07	8.06207e-07	0.107609	0.569085	0.0164996	0.0595328	0.189378	4.07237	4.51478	1.72831	12.5865	2.41862e-06	0.15689	0.299282	0.158636	0.196894	0.0188158	1.02373	0.884216	0.835374	0.700631	3.46845	11.7282	2.09341	0.132135
3	cuticle_stw_9	n/a	0.494409	0.593309	0.245939	0.0174724	13.4374	0.426541	0.0289016	0.177797	0.0635809	0.0173093	14.6583	9.26203e-07	0.025188	0.7612	0.17645	0.0501362	0.518258	0.0838834	0.903065	0.832476	18.3227	0.0159801	0.0190848	0.0232111	0.272066	0.435037	0.0127925	0.0312423	0.140367	0.745255	7.87847	0.944306	7.87165	0.0969382	0.0472096	0.0856376	0.471665	0.130667	0.0374569	0.376801	0.200273	1.0842	1.84285	2.39743	11.2181	0.81561	0.298394
3	cuticle_stw_10	n/a	0.70281	2.03291	0.466961	7.19121e-07	22.3386	0.435083	0.0783115	0.0592927	0.0561724	0.0293984	13.3692	0.0121542	0.0147083	0.791888	0.355487	0.0903753	0.116479	0.135184	0.205926	1.17692	17.3691	0.0130684	0.0177628	0.0162697	0.0826879	0.494277	7.19121e-07	0.042468	0.0944796	1.67714	2.57064	0.935611	10.2729	0.0244037	0.0921029	0.177745	0.111611	0.191619	0.0316354	0.850089	0.60033	0.57051	0.597654	5.67912	4.11222	1.11594	0.462957
4	cuticle_elw_1	n/a	0.515091	0.461461	0.212589	2.64814e-07	15.0914	0.664569	0.0617	0.268934	0.0370844	0.111851	22.3517	0.00952142	0.0324618	0.708337	0.0421968	0.207216	0.70401	0.0720626	0.980849	0.583869	12.6272	0.0192175	0.045164	0.0236891	0.156846	0.216649	0.0104599	0.104926	0.280646	0.964433	5.0207	0.729142	3.33532	0.0648171	0.0594012	0.0499453	0.168861	0.0523408	0.0227663	0.60304	0.535294	1.3699	1.07331	2.32366	4.28987	0.227195	0.286561
4	cuticle_elw_2	n/a	0.608823	0.681393	0.273644	1.86827e-07	14.4575	0.430225	0.0673481	0.126741	0.0326142	0.054794	13.4693	0.00762517	0.0135643	1.86827e-07	0.019223	0.114033	0.395613	0.103903	0.439859	0.295587	12.8525	0.0139417	0.0190473	0.0132888	0.126698	0.307333	0.013041	0.0577834	0.171453	0.715098	3.41181	0.612909	4.83065	0.116529	0.0574482	0.116986	0.260961	0.0785989	0.0217013	0.455253	0.780507	1.22659	1.77147	3.42548	5.83462	0.596974	0.182597
4	cuticle_elw_3	n/a	0.307197	0.598496	0.268713	1.92108e-07	17.0402	0.605237	0.0638953	0.240687	0.0386645	0.11617	19.2942	0.00563654	0.0323283	0.655854	0.040317	0.103915	0.644958	0.0777152	1.13145	0.690247	12.0331	0.00826779	0.019281	0.0187295	0.157226	0.230093	0.0137984	0.0785758	0.229441	0.832479	4.35897	0.855291	4.21466	0.0709454	0.0423572	0.0603732	0.18652	0.0625995	0.0232404	0.329946	0.547685	1.07873	1.1336	2.52723	5.02964	0.271679	0.358987
4	cuticle_elw_4	n/a	0.526649	0.266884	0.128322	2.34067e-07	8.96318	0.302801	0.0304499	0.14023	0.0211595	0.0475722	11.328	0.00343237	0.0152905	0.00481732	0.0270668	0.120066	0.476638	0.121231	0.651678	0.398336	13.8433	0.00876887	0.011982	0.0502967	0.265331	0.302557	0.0121951	0.129223	0.438166	1.42367	8.40774	0.824935	5.73615	0.178805	0.0798512	0.138707	0.371532	0.0777453	0.0264308	0.20068	0.891278	2.03846	2.65559	4.14313	8.71834	0.636573	0.192904
4	cuticle_elw_5	n/a	0.245854	0.536584	0.198965	2.79217e-07	12.9913	0.384863	0.0635725	0.0898334	0.0307692	0.041442	13.4159	0.0103982	0.0142735	2.79217e-07	0.0300928	0.157986	0.403418	0.161729	0.344918	0.425149	16.4166	0.010492	0.0231226	0.0203547	0.173981	0.4003	0.0111457	0.0523218	0.21054	1.55353	5.87782	2.79217e-07	6.82898	0.142223	0.117116	0.190148	0.265541	0.114847	0.0132863	0.502065	0.752537	1.18477	1.57165	5.60945	6.09674	0.70317	0.232015
4	cuticle_elw_6	n/a	0.347093	1.23461	0.381383	2.35833e-07	20.6837	0.443052	0.068712	0.0618347	0.0421022	0.0439739	14.0574	0.00818413	0.0101212	2.35833e-07	0.0472857	0.106481	0.104943	0.126734	0.219149	1.01653	14.6153	0.0113443	0.0183434	0.0184721	0.0723371	0.356024	0.0103792	0.0601956	0.0260657	0.88863	1.68243	0.62628	7.17333	0.038776	0.0466216	0.109604	0.0640947	0.108166	0.0228909	0.389335	0.512065	0.338677	0.370314	3.49919	2.3878	0.613614	0.451054
4	cuticle_elw_7	n/a	0.410324	0.547679	0.233339	2.04378e-07	15.2252	0.543465	0.0492444	0.174161	0.0312202	0.0627346	18.3533	0.0051157	0.0121759	0.70932	0.0288507	0.199869	0.406508	0.0978639	0.479342	0.606509	14.4542	0.0143926	0.0271435	0.0186417	0.12221	0.276744	0.0355169	0.0526735	0.181057	0.913647	4.14615	0.558854	4.99731	0.0709522	0.0511032	0.0834628	0.147781	0.071344	0.0302961	0.381099	0.509466	1.13009	1.11701	2.80953	4.37037	0.271219	0.432077
4	cuticle_elw_8	n/a	0.288574	0.527645	0.240013	1.31578e-07	15.2641	0.581338	0.0576008	0.150943	0.0409207	0.0735973	19.2416	0.00440171	0.0196674	0.688864	0.0201771	0.180067	0.375171	0.10946	0.728558	0.527089	13.5612	0.00884379	0.022163	0.0167689	0.138595	0.238128	0.0109966	0.0662372	0.151209	0.903375	3.28409	0.667445	4.45443	0.0825828	0.0720256	0.082007	0.148705	0.0507152	0.0235853	0.323983	0.524634	0.936196	0.943583	2.91982	3.53159	0.27374	0.34722
4	cuticle_elw_9	n/a	0.786307	0.366771	0.187615	3.19019e-07	11.3047	0.444162	0.0300968	0.153228	0.0184304	0.0500493	14.7703	3.19019e-07	0.0135706	3.19019e-07	0.019903	0.0790938	0.409907	0.0980026	0.560391	0.301489	15.5202	0.0131347	0.0171695	0.0212564	0.172036	0.344841	0.0130222	0.0399165	0.150089	0.815457	5.53138	0.713793	5.4148	0.150306	0.0787938	0.120355	0.359701	0.0871302	0.0208563	0.420151	0.518355	1.47237	2.11846	3.62375	8.11791	0.598896	0.192953
4	cuticle_elw_10	n/a	0.141518	0.541795	0.242744	2.27185e-07	15.243	0.595368	0.101152	0.141252	0.0464041	0.0521306	20.0761	0.0112561	0.0138874	0.771605	0.0276652	0.143395	0.356999	0.133285	0.411237	0.445032	14.8758	0.010628	0.0372195	0.0220966	0.143011	0.29171	0.00641122	0.116193	0.246482	0.942595	3.55789	0.824919	4.48848	0.10042	0.0613824	0.0851903	0.157718	0.0777842	0.0113303	0.419928	1.00431	1.44389	1.58379	3.39118	4.29252	0.397809	0.208709
5	cuticle_q_1	n/a	0.0920409	0.397909	0.244913	0.170085	16.8577	0.826841	0.0527325	0.20517	0.0423416	0.0678226	26.2046	0.0237621	0.0176911	0.958291	0.0131025	0.115622	0.590332	0.150671	0.396855	0.32316	16.9376	0.0249289	0.028331	0.0397126	0.251455	0.372641	0.00693087	0.0694307	0.180499	1.12985	4.64082	1.14403	5.0861	0.0249744	0.110562	0.0954102	0.228302	0.0766152	0.0793689	0.232933	0.561662	0.880801	1.10514	3.62577	5.92445	0.561838	0.0778528
5	cuticle_q_2	n/a	0.110923	0.465852	0.266172	0.00208643	17.1283	0.704446	0.0396132	0.206308	0.0396774	0.0638914	20.3042	0.00488119	0.0123396	0.758586	0.00867405	0.0850952	0.535484	0.114138	0.348311	0.246796	13.547	0.0181483	0.0241422	0.0358586	0.193482	0.30546	0.00768543	0.0545765	0.152832	0.90216	4.00023	0.752013	4.37444	0.0515807	0.0625899	0.0812389	0.211144	0.0628023	0.0119085	0.206477	0.470012	0.785411	1.06373	2.82407	5.67033	0.513292	0.069655
5	cuticle_q_3	n/a	0.284703	0.277472	0.163203	1.62039e-07	12.4101	0.657169	0.0478084	0.150716	0.0471741	0.0472103	21.672	0.00533546	0.0100393	0.827606	0.0114705	0.170848	0.354541	0.148092	0.285584	0.277253	16.0094	0.0200281	0.0341078	0.0338137	0.1412	0.38217	0.00929426	0.0600558	0.140751	0.866685	3.02382	1.07257	5.9282	0.0317837	0.0649806	0.0812361	0.142418	0.101314	0.0154385	0.247995	0.521331	0.768689	0.910654	3.14316	4.04626	0.787232	0.141692
5	cuticle_q_4	n/a	0.300972	0.430564	0.258407	0.00243419	15.9594	0.677037	0.0292761	0.0981038	0.0323935	0.0444039	22.2658	0.00373551	0.00937523	0.946255	0.0148999	0.0729095	0.302047	0.0843056	0.218738	0.294165	18.8113	0.0201127	0.0294316	0.0193576	0.128578	0.42667	0.00509882	0.0349438	0.101562	0.616665	2.2504	0.508466	6.19705	0.0322978	0.05285	0.0531946	0.123575	0.094429	0.0114233	0.223015	0.447602	0.586682	0.743031	2.2162	3.34421	0.686424	0.121345
5	cuticle_q_5	n/a	0.300972	0.430564	0.258407	0.00243419	15.9594	0.677037	0.0292761	0.0981038	0.0323935	0.0444039	22.2658	0.00373551	0.00937523	0.946255	0.0148999	0.0729095	0.302047	0.0843056	0.218738	0.294165	18.8113	0.0201127	0.0294316	0.0193576	0.128578	0.42667	0.00509882	0.0349438	0.101562	0.616665	2.2504	0.508466	6.19705	0.0322978	0.05285	0.0531946	0.123575	0.094429	0.0114233	0.223015	0.447602	0.586682	0.743031	2.2162	3.34421	0.686424	0.121345
5	cuticle_q_6	n/a	0.126017	0.564963	0.292448	0.00217315	19.0163	0.695145	0.05861	0.224398	0.0401807	0.0676285	20.4868	0.00417849	0.01332	0.72665	0.00698416	0.10535	0.56959	0.113409	0.458541	0.296113	12.4786	0.0108238	0.0233453	0.0360623	0.145323	0.247698	0.00894137	0.0690492	0.148241	0.783654	3.41285	0.961464	3.18424	0.0713071	0.0641899	0.0585715	0.146254	0.0411736	0.0105263	0.157454	0.639486	0.792637	0.73611	2.13618	3.54067	0.289094	0.075451
5	cuticle_q_7	n/a	0.240875	0.493603	0.290904	1.44553e-07	16.3154	0.644149	0.029915	0.0898224	0.0321298	0.0505194	20.0566	0.00223149	0.00355029	0.801073	0.0103483	0.0646468	0.226837	0.078107	0.254256	0.289727	14.8735	0.0170838	0.0259144	0.0186923	0.0972743	0.397909	1.44553e-07	0.0216063	0.0597606	0.505519	1.6608	0.741462	6.33934	0.0223169	0.0546486	0.0583213	0.161072	0.140582	0.00990992	0.166037	0.312132	0.323952	0.518336	2.14163	3.86593	1.26043	0.0871759
5	cuticle_q_8	n/a	0.202308	0.373264	0.228588	0.00239316	15.4968	0.746329	0.0477676	0.184781	0.0362702	0.05983	23.126	0.00534332	0.00864961	0.840074	0.00819124	0.0952513	0.526861	0.125793	0.352904	0.241786	14.6982	0.0205129	0.0282275	0.0259878	0.194056	0.318079	0.00508855	0.0626885	0.184241	0.957748	3.97355	0.980465	4.44418	0.0423445	0.0819981	0.0810061	0.216909	0.0708183	0.0110613	0.150046	0.550481	0.738032	0.947003	3.11044	5.04627	0.554881	0.0898003
5	cuticle_q_9	n/a	0.150778	0.667212	0.330079	0.00299468	19.3027	0.701734	0.0615711	0.112094	0.0497388	0.0545611	20.3164	0.0051232	0.00740293	0.768427	0.0144069	0.116503	0.271054	0.0929069	0.272775	0.367147	13.3165	0.0141656	0.0279463	0.0205161	0.0912301	0.32604	0.00858707	0.030845	0.0837299	0.676548	1.84473	0.498569	4.93498	0.0312925	0.0581139	0.0682311	0.137845	0.0852934	0.0100871	0.211849	0.453118	0.402168	0.541652	2.62213	3.29261	0.697411	0.102072
5	cuticle_q_10	n/a	0.150778	0.667212	0.330079	0.00299468	19.3027	0.701734	0.0615711	0.112094	0.0497388	0.0545611	20.3164	0.0051232	0.00740293	0.768427	0.0144069	0.116503	0.271054	0.0929069	0.272775	0.367147	13.3165	0.0141656	0.0279463	0.0205161	0.0912301	0.32604	0.00858707	0.030845	0.0837299	0.676548	1.84473	0.498569	4.93498	0.0312925	0.0581139	0.0682311	0.137845	0.0852934	0.0100871	0.211849	0.453118	0.402168	0.541652	2.62213	3.29261	0.697411	0.102072
[truncated: 29 more columns]

## Sheet: Bioassay data
		Behaviour: number of interactions per minute				percent queen vs worker, worker vs worker					Ovarian development: number of workers
treatment	treatment	total	antennating	aggression	defense	agg q vs w and w vs q [%]	agg w vs w [%]	def w to q [%]	def q to w [%]	def w to w [%]	undeveloped	developing	mature
empty_1	1	26.14	25.87	0.07	0.2	0	100	40	0	60	6	4	0
empty_2	1	43.47	43.27	0	0.2	0	0	0	0	100	9	1	0
empty_3	1	14.93	14.93	0	0	0	0	0	0	0	8	2	0
empty_4	1	26.34	26.27	0.07	0	0	100	0	0	0	5	3	2
empty_5	1	22.66	22.33	0	0.33	0	0	50	0	50	9	1	0
spnest_1	2	24.26	23.93	0.13	0.2	0	100	0	0	100	10	0	0
spnest_2	2	33.2	32.8	0	0.4	0	0	25	0	75	8	2	0
spnest_3	2	28.6	28.6	0	0	0	0	0	0	0	5	4	1
spnest_4	2	20.34	20.27	0	0.07	0	0	50	0	50	5	5	0
spnest_5	2	21.47	21.07	0.07	0.33	0	100	44.4444	0	55.5556	8	2	0
spwax_1	3	24.66	24.53	0	0.13	0	0	33.3333	0	66.6667	4	6	0
spwax_2	3	24.86	24.73	0	0.13	0	0	0	0	100	6	4	0
spwax_3	3	22.66	22.53	0	0.13	0	0	33.3333	0	66.6667	7	3	0
spwax_4	3	23.41	23.07	0.07	0.27	0	100	0	0	100	3	7	0
spwax_5	3	16.74	16.6	0.07	0.07	0	100	0	0	100	8	1	1
cpwax_1	4	21	20.53	0.2	0.27	0	100	0	0	100	1	3	6
cpwax_2	4	24.07	23	0.67	0.4	0	100	0	0	100	0	8	2
cpwax_3	4	26.2	25.13	0.4	0.67	0	100	9.09091	0	90.9091	3	6	1
cpwax_4	4	17.26	16.6	0.13	0.53	0	100	0	0	100	4	4	2
cpwax_5	4	14.34	14.07	0.07	0.2	0	100	25	0	75	3	5	2

## Sheet: Index
Chemistry
s1 to s76 = identity substance 1 to 76 see Supplement Fig.1, Tab.1
groups:
1 = sp wax (sp1: 15d old colonoy, sp2: 25d)
2 = cp wax (cp1: 35d, cp2: 45d)
3 = sterile worker (stw)
4 = egg laying worker (elw)
5 = queen (q)
cA to cD: colony A to D
Bioassay data
agg = aggression
def = defense
w = worker
q = queen
